# Supplementary material for: From the Balkan Peninsula to the Mesic Grassland Areas of Central Europe: Morpho-Genetic Diversity and Niche Differentiation in the Allopolyploid Complex of the Austrian Speedwell
Source: Plants (Basel). 2026 Mar 20;15(6):955. doi: 10.3390/plants15060955 (PMC13030098; doi:10.3390/plants15060955)
Supplement: Supplementary file 1 [file plants-15-00955-s001.zip]

Archive with 2 entries (2 files):
- FIGS5_3D_DAPC.html
- Supplementary material_V.austriaca.pdf
